# Supplementary material for: Evaluation of quadriceps muscle cross-sectional area using an ultrasonic diagnostic equipment with a wide field of view
Source: PLoS One. 2024 Sep 24;19(9):e0311043. doi: 10.1371/journal.pone.0311043 (PMC11421823; doi:10.1371/journal.pone.0311043)
Supplement: S1 File — (XLSX) [file pone.0311043.s001.xlsx]

## Sheet: 123例
ID Mno.	age	sex	hight	weight	US CSA（supine）	CT CSA
83	66	M	162.4	62.6	54.7627	56.77
84	65	F	154.7	67.2	45.3315	43.34
85	88	F	141.1	48.3	26.4528	24.94
86	69	M	166.3	69.5	64.3917	70.67
87	80	M	169.4	71.2	54.7635	55.69
88	77	M	167.3	62.3	46.6511	51.53
89	73	F	140.4	54.5	39.1564	43.74
90	92	M	160.5	61.6	41.1086	40.94
91	85	F	147.9	39.1	37.6869	33.89
92	65	F	153.4	60	50.5978	44.15
93	82	M	169.9	57.9	48.1794	47.9
94	88	M	163.2	74.9	56.3828	54.67
95	46	M	172.9	60.7	61.1358	60.93
96	73	F	156.4	45	41.8717	36.64
97	92	F	144.7	44	34.4093	29.27
98	72	F	151.2	57.1	46.3492	42.06
99	79	M	152.9	71.1	56.6166	50.44
100	72	F	145	60.6	38.4462	39.39
101	68	F	149.7	47.5	43.0261	38.5
102	77	F	155.5	62.2	34.8904	30.25
103	77	M	162	60.1	50.2226	52.04
104	71	M	169	68.9	49.5374	48.53
105	87	M	158.1	52.4	44.5402	45.63
106	77	F	152.5	53.5	40.9669	38.74
107	81	F	149.1	59.3	38.3546	34.02
108	91	F	151.9	58.5	35.5083	31.45
109	54	F	159.4	56	40.368	41.5
110	80	F	151.7	76.3	56.2238	54.95
111	64	M	174.1	95.4	61.5755	65.9
112	89	F	155.5	41.1	32.2503	33.04
114	79	F	150.6	45.1	37.5899	38.95
115	81	F	153.3	47.2	37.8044	36.53
116	74	F	156.5	57.6	38.88	38.5
117	86	F	132.9	47.2	28.091	25.24
118	71	M	170	82	59.1392	61.02
119	58	F	155	54.5	52.7362	54.87
120	91	F	132.2	29.1	18.982	20.46
121	88	M	155	46.7	37.5056	39.13
122	77	M	167.5	56.8	52.6245	55.17
123	74	F	142.5	56.1	42.7328	41.83
124	70	M	164.1	60.1	50.7148	56.19
125	82	F	147.9	59.6	34.2865	30.56
126	78	M	169.4	62.9	42.6825	43.02
127	80	M	167.2	60.7	51.0611	54.85
128	84	F	147.6	46.5	25.607	22.23
129	86	M	163.1	62.5	56.1246	55.05
130	82	F	161.3	64	32.1063	32.69
131	75	F	146.1	41.5	36.65	37.34
132	78	M	173	61.4	50.742	56.81
133	75	M	151.8	59.3	55.1166	54.31
134	72	F	166.6	68.8	49.7333	49.64
135	84	F	148.3	46.5	33.8392	33.46
136	88	F	137.8	43.6	33.3517	32.25
137	67	F	155.3	63	32.1574	33.57
138	80	F	150.1	52.7	40.2933	38.67
139	77	F	149.6	35.2	34.3112	29.05
140	77	M	172.2	76	67.5979	72.76
141	83	F	141.4	57.1	39.3443	39.12
142	71	F	154.7	53.7	42.4589	42.44
143	85	F	141.8	48.9	32.0272	28.83
144	69	F	144.5	58	42.4363	38.04
146	71	F	157.4	48.8	35.6708	33.64
147	85	M	163.4	62	56.4342	54.06
148	85	F	144.2	54.8	38.5438	33.09
149	82	M	154	55.9	51.0441	52.09
150	82	M	166.6	61.6	46.3998	49.15
152	75	F	154.5	53.1	39.549	34.73
153	84	M	165.4	49.6	39.5073	34.99
154	85	M	158.7	51.9	46.6039	44.78
155	88	M	163.1	49.2	53.6377	52.16
156	81	M	156.1	59.4	54.549	53.31
158	81	F	142.9	51.6	38.4867	33.2
159	68	F	148.5	62.9	44.6155	42.44
161	74	M	162.1	56	49.8983	48.22
162	87	M	165.4	53.6	43.7065	48.69
163	88	F	146.3	54.8	36.0645	34.25
164	89	F	142.2	44.1	37.3526	40.34
165	90	F	134.8	43.4	37.8629	28.01
166	82	F	151.1	51.1	43.0069	40.58
167	61	F	159.2	65.9	46.1242	48.28
168	81	F	152.9	65.8	46.7811	43.86
169	77	F	157.8	46	45.2868	40.17
170	83	M	163.2	56.4	64.7813	61.18
171	79	M	167.6	71.6	58.5568	56.52
172	90	M	158.7	40	35.3712	29.94
173	80	M	164.8	61.5	56.8261	52.9
174	81	F	140.6	41.7	40.9804	38.19
175	72	F	161.7	70.4	39.0642	39.75
176	85	M	178.1	58.3	52.229	48.18
177	76	M	161.7	59.8	67.2335	61.96
178	73	F	144.9	51.9	49.5665	42.69
179	82	F	144.6	48.7	44.1574	41.41
180	65	F	159	56.6	48.226	51.24
181	74	M	174.7	65.2	52.3596	52.06
182	78	M	164.8	65.1	46.9236	45.35
183	76	F	141	43.1	35.6734	33.34
184	69	F	163.6	54.8	54.9919	48.52
185	79	F	145.5	48	41.3685	32.56
186	80	M	164.9	56.7	45.6844	43.54
187	75	F	151	55	45.702	39.22
188	77	F	155.3	53.1	38.6411	39.89
189	77	F	151.1	60.2	48.9413	43.5
191	82	F	150.8	47.6	37.7398	34.89
192	79	M	156.6	53.6	41.9377	38.82
193	71	F	157.8	64.5	56.2444	59.5
194	78	M	159	59.2	51.5402	45.3
195	91	M	162.4	54.8	38.6145	36.85
196	89	F	139.7	40.2	32.6278	31.06
197	81	F	140.8	53.3	47.2214	43.02
198	83	M	164.1	64.5	45.6905	48.32
199	81	F	142.2	47.8	41.6035	40.43
200	66	M	169.8	55	47.8457	47.77
203	80	F	146.3	41.4	45.838	48.56
204	88	F	152.2	57.2	39.8529	36.92
205	77	F	158	65.4	37.8419	37.73
206	79	F	146.3	43.1	47.1311	47.02
207	71	M	170.6	43.8	45.5688	42.21
208	87	F	142.9	46.8	45.4085	43.78
209	77	F	153.8	50.1	38.1503	33.71
210	83	M	168.6	62.5	50.4279	56.6
211	67	F	159.1	70.6	55.4209	55.33
212	75	F	147.2	42.9	36.253	30.92
214	79	F	137.2	39.3	31.6593	31.5
